# Supplementary material for: Mummification in a forensic context: an observational study of taphonomic changes and the post-mortem interval in an indoor setting
Source: Int J Legal Med. 2023 Mar 21;137(4):1077–88. doi: 10.1007/s00414-023-02986-3 (PMC10247854; doi:10.1007/s00414-023-02986-3)
Supplement: Supplementary file 2 — Supplementary file2 (XLSX 32 KB) [file 414_2023_2986_MOESM2_ESM.xlsx]

## Sheet: Data set
Case ID	PMI (days)	Morgue time (days)	decompfluid nose/mouth	decompfluid body cavities	absence of blood heart/ femoral vein	bloat face /abdomen /genitalia	discoloration of skin	marbling of skin	skin slippage	loss of soft tissue	bone exposure	Leathery desiccation	Parchment like desiccation	Soft tissue desiccation	Leathery to parchment (mixed)	Fungal growth	insect activity	desiccation percent of body surface (total)	head	trunk	arms	legs	moist decomposition percent of body surface (total)	head	trunk	arms	legs	unaffected percent of body surface (total)	head	trunk	arms	legs	BMI	Gender	Age (y)	Textile covarage of the trunk	Textile covarage of the legs	Guerra's clothing score of legs	Guerra's clothing score of torso‎ and arms	Guerra's clothing score of the whole body
1	31	3	0	1	1	1	1	0	1	1	0	1	1	1	0	0	1	1	0.09	0.37	0.18	0.36	0	0	0	0	0	0	0	0	0	0	17.3	M	65	naked	naked/only underwear	0	0	0
2	73	5	1	0	1	1	1	0	1	0	0	1	0	0	0	0	0	0.62	4.5%	0.18	0.18	21.5%	0.38	4.5%	0.19	0	14.5%	0	0	0	0	0	22.7	M	49	naked	naked/only underwear	0.5	0	0.5
3	51	3	0	0	1	0	1	0	1	0	0	1	1	1	0	0	0	1	0.09	0.37	0.18	0.36	0	0	0	0	0	0	0	0	0	0	17	F	52	one textile but no jacket	complete coverage	2	2	4
4	29	6	0	0	0	0	1	0	0	0	0	0	1	1	0	0	0	1	0.09	0.37	0.18	0.36	0	0	0	0	0	0	0	0	0	0	19.1	M	61	naked	naked/only underwear	0.5	0	0.5
5	13	4	1	0	0	0	1	0	1	0	0	1	1	0	0	1	0	0.23	0.03	0.5%	6.5%	0.13	15.5%	5.5%	0.06	0.04	0	61.5%	0.5%	30.5%	7.5%	0.23	28	M	55	one textile but no jacket	complete coverage	2	2	6
6	24	2	0	0	1	0	1	0	1	0	0	0	1	1	0	0	0	0.95	0.09	0.32	0.18	0.36	0.05	0	0.05	0	0	0	0	0	0	0	19.3	F	66	naked	complete coverage	2	0	2
7	19	6	1	0	0	1	1	1	1	0	0	1	1	0	1	0	0	24.5%	0.01	8.5%	4.5%	10.5%	75.5%	0.08	28.5%	13.5%	25.5%	0	0	0	0	0	27.3	M	81	jacket	complete coverage	0.5	4	4.5
8	34	2	0	0	1	1	1	1	0	0	0	1	1	1	0	0	0	1	0.09	0.37	0.18	0.36	0	0	0	0	0	0	0	0	0	0	25.7	M	68	one textile but no jacket	naked/only underwear	0.5	1	2.5
9	34	5	0	0	0	0	1	0	1	0	0	1	1	1	0	0	0	0.9	0.09	0.27	0.18	0.36	0.1	0	0.1	0	0	0	0	0	0	0	24.2	M	62	naked	naked/only underwear	0.5	0	0.5
10	70	4	0	0	1	0	1	0	1	0	0	0	1	1	0	1	1	1	0.09	0.37	0.18	0.36	0	0	0	0	0	0	0	0	0	0	14.6	F	59	jacket	complete coverage	2.5	3	7.5
11	147	4	0	0	1	0	1	0	0	0	0	1	1	1	0	0	0	1	0.09	0.37	0.18	0.36	0	0	0	0	0	0	0	0	0	0	15.6	F	84	one textile but no jacket	partial coverage	2	1	4
12	14	6	1	0	1	0	1	0	1	0	0	0	1	1	0	0	0	58.25%	0.01	0.32	0.18	7.25%	41.75%	0.08	0.05	0	28.75%	0	0	0	0	0	30.5	M	49	one textile but no jacket	complete coverage	2.5	2	6.5
13	8	3	0	0	1	1	1	0	0	0	0	1	1	0	0	0	0	0.54	0	0.34	0.16	0.04	0.46	0.09	0.03	0.02	0.32	0	0	0	0	0	17.5	M	68	naked	naked/only underwear	0.5	0	0.5
14	18	2	0	0	1	1	1	0	1	0	0	1	1	1	0	0	0	1	0.09	0.37	0.18	0.36	0	0	0	0	0	0	0	0	0	0	26.8	M	59	one textile but no jacket	naked/only underwear	0.5	1	1.5
15	16	3	0	0	0	1	1	0	1	1	0	1	1	1	0	0	0	0.97	0.09	0.35	0.18	0.35	0.03	0	0.02	0	0.01	0	0	0	0	0	21.6	M	66	one textile but no jacket	naked/only underwear	0	2	2
16	18	4	0	1	0	0	1	0	1	0	0	1	1	0	0	0	0	1	0.09	0.37	0.18	0.36	0	0	0	0	0	0	0	0	0	0	19.5	M	46	naked	naked/only underwear	0	0	0
17	12	2.5	0	0	0	0	1	0	0	1	1	0	1	0	0	0	1	0.54	0	0.18	0	0.36	0.46	0.09	0.19	0.18	0	0	0	0	0	0	9.9	M	68	data missing	data missing	data missing	data missing	data missing
18	105	2.5	0	0	1	0	1	0	1	1	0	1	0	1	0	0	1	1	0.09	0.37	0.18	0.36	0	0	0	0	0	0	0	0	0	0	13.5	M	67	naked	naked/only underwear	0.5	0	0.5
19	25	5	1	0	0	0	1	0	0	0	0	1	0	1	0	1	0	1	0.09	0.37	0.18	0.36	0	0	0	0	0	0	0	0	0	0	25.9	M	50	one textile but no jacket	partial coverage	1	2	3
20	29	5	0	0	0	1	1	1	1	1	1	1	0	1	0	0	0	1	0.09	0.37	0.18	0.36	0	0	0	0	0	0	0	0	0	0	24.7	M	53	one textile but no jacket	naked/only underwear	0.5	1	1.5
21	12	2	0	0	0	0	1	0	1	0	0	1	0	0	0	0	0	20.5%	0.09	0	0.08	3.5%	0.15	0	0.09	0	0.06	64.5%	0	0.28	0.1	26.5%	18.8	M	62	naked	complete coverage	2.5	0	2.5
22	8	1	0	1	1	0	1	0	1	0	0	1	1	1	0	0	1	0.98	0.09	0.35	0.18	0.36	0.02	0	0.02	0	0	0	0	0	0	0	21.4	M	64	naked	naked/only underwear	0.5	0	0.5
23	217	7	0	0	1	0	1	0	0	0	0	1	0	1	0	0	0	1	0.09	0.37	0.18	0.36	0	0	0	0	0	0	0	0	0	0	11.5	M	58	one textile but no jacket	naked/only underwear	0.5	1	1.5
24	180	8	0	0	1	0	1	0	0	0	0	0	1	1	0	0	0	1	0.09	0.37	0.18	0.36	0	0	0	0	0	0	0	0	0	0	25.3	F	67	one textile but no jacket	naked/only underwear	0	2	2
25	9	1	0	1	0	0	1	1	0	0	0	1	1	0	0	0	0	16.5%	0.02	0.01	0.02	11.5%	0.26	0	0.12	0.14	0	57.5%	0.07	0.24	0.02	24.5%	18.4	M	30	one textile but no jacket	naked/only underwear	0.5	1	2.5
26	14	7	1	1	0	1	1	1	1	1	0	1	1	0	0	0	1	0.82	0.09	0.19	0.18	0.36	0.18	0	0.18	0	0	0	0	0	0	0	23	M	31	naked	naked/only underwear	0.5	0	0.5
27	16	2	0	0	1	0	1	0	1	1	0	1	1	0	0	0	1	0.36	0.07	0.05	0.06	0.18	0.64	0.02	0.32	0.12	0.18	0	0	0	0	0	11.1	M	84	naked	naked/only underwear	0	0	0
28	22	2	0	0	1	0	1	0	1	1	1	1	0	1	0	0	1	30.5%	0	0	12.5%	0.18	69.5%	0.09	0.37	5.5%	0.18	0	0	0	0	0	17.3	M	70	jacket	complete coverage	2	4	9
29	7	1	1	1	1	1	1	1		0	0	0	1	0	0	0	1	0.3	0	0.18	0	0.12	0.64	0.09	0.19	0	0.12	0.06	0	0	0	0.06	22.9	M	26	one textile but no jacket	complete coverage	2	2	6
30	15	4	0	1	ja	1	1	0	1	1	1	0	1	0	0	0	1	14.5%	4.5%	0.02	0	0.08	85.5%	4.5%	0.35	0.18	0.28	0	0	0	0	0	13.84	M	72	multiple textiles but no jacket	complete coverage	4	3	10
31	12	2	1	0	0	0	1	1	1	0	0	1	1	0	0	0	0	0.1	0	0	0.1	0	55.25%	0.07	0.06	0.08	34.25%	34.75%	0.02	0.31	0	1.75%	28.4	M	64	naked	complete coverage	2.5	0	2.5
32	10	3	0	0	1	1	1	0	1	0	0	0	1	1	0	0	1	62.75%	4.5%	0.18	0.09	31.25%	37.25%	4.5%	0.19	0.09	4.75%	0	0	0	0	0	25.11	M	50	naked	naked/only underwear	0	0	0
33	53	4	1	0	1	1	1	0	1	0	0	1	0	1	0	0	0	0.81	0.09	0.18	0.18	0.36	0.19	0	0.19	0	0	0	0	0	0	0	11.2	M	68	multiple textiles but no jacket	naked/only underwear	0.5	4	4.5
34	21	3.5	0	1	1	0	1	0	1	1	0	1	1	0	0	0	1	0.15	0	0	0.02	0.13	0.51	0.09	0.37	0.04	0.01	0.34	0	0	0.12	0.22	22.5	M	60	naked	naked/only underwear	0	0	0
35	23	5	0	1	1	0	1	0	1	0	0	0	1	1	0	0	0	0.63	0.07	0.19	0.18	0.19	0.37	0.02	0.18	0	0.17	0	0	0	0	0	20.34	M	68	naked	naked/only underwear	0	0	1
36	7	4	0	0	0	0	1	0	1	0	0	1	1	0	0	0	0	26.5%	4.5%	0	0.16	0.06	24.5%	4.5%	0.14	0	0.06	0.49	0	0.23	0.02	0.24	19.3	M	65	one textile but no jacket	complete coverage	2.5	1	3.5
37	7	0.5	1	1	1	0	1	0	1	0	0	1	1	0	0	0	0	33.5%	0.01	0.17	0.04	11.5%	0.5	0.08	0.2	0.12	0.1	16.5%	0	0	0.02	14.5%	23.2	M	62	multiple textiles but no jacket	complete coverage	2.5	3	8.5
38	9	4	1	0	0	0	1	1	0	0	0	0	1	0	0	0	0	21.5%	0.03	0.05	12.5%	0.01	4.5%	0.5%	0.04	0	0	0.74	5.5%	0.28	5.5%	0.35	23.6	M	41	multiple textiles but no jacket	partial coverage	1.5	3	5.5
39	13	2	0	1	0	0	1	1	1	0	0	1	1	0	0	0	0	0.07	0	0	0.02	0.05	0.65	0.09	0.37	0.08	0.11	0.28	0	0	0.08	0.2	16.61	F	67	one textile but no jacket	partial coverage	1	2	3
40	41	2	1	0	1	1	1	0	1	0	0	1	1	1	0	0	0	0.34	0.07	0.03	0.16	0.08	0.66	0.02	0.34	0.02	0.28	0	0	0	0	0	16.76	M	34	jacket	complete coverage	2.5	8	11.5
41	30	8	1	0	1	0	1	1	1	1	0	0	1	1	0	0	0	42.5%	0	0.23	9.5%	0.1	57.5%	0.09	0.14	8.5%	0.26	0	0	0	0	0	27.78	F	78	naked	naked/only underwear	0	0	0
42	21	3	1	0	1	0	1	0	1	1	0	0	1	0	0	0	0	0.63	4.5%	0.2	12.25%	0.26	37.25%	4.5%	0.17	5.75%	0.1	0	0	0	0	0	14.68	M	49	naked	naked/only underwear	0	0	0
43	27	7	1	1	1	0	1	0	1	0	0	1	0	0	0	0	0	14.5%	0	0.09	0.02	3.5%	85.5%	0.09	0.28	0.16	32.5%	0	0	0	0	0	20.98	M	63	one textile but no jacket	complete coverage	2.5	2	4.5
44	20	8	0	0	0	0	1	1	1	1	1	0	1	0	0	0	1	0.16	0	0.09	0.03	0.04	0.84	0.09	0.28	0.15	0.31	0	0	0	0	0	25.8	F	53	one textile but no jacket	naked/only underwear	0	1	1
45	70	8	0	0	0	0	1	0	0	1	0	1	1	1	0	1	1	0.52	0.03	10.5%	0.16	22.5%	0.48	0.06	26.5%	0.02	13.5%	0	0	0	0	0	19.61	M	66	one textile but no jacket	complete coverage	2	2	4
46	19	6	0	1	1	0	1	0	1	1	0	1	0	1	0	1	1	0.21	0	0	0.08	0.13	0.79	0.09	0.37	0.1	0.23	0	0	0	0	0	16.85	M	66	multiple textiles but no jacket	naked/only underwear	0.5	3	3.5
47	106	5	0	0	1	0	1	0	0	0	0	1	1	1	1	0	0	1	0.09	0.37	0.18	0.36	0	0	0	0	0	0	0	0	0	0	17.71	M	64	one textile but no jacket	complete coverage	2.5	2	4.5
48	46	4	0	0	1	0	1	0	1	0	0	0	1	0	0	0	0	71.75%	0.09	0.19	0.18	25.75%	10.25%	0	0.18	0	10.25%	0	0	0	0	0	20.08	F	50	one textile but no jacket	naked/only underwear	0	1	1
49	30	2	0	0	0	1	1	0	1	0	0	1	1	0	0	0	0	8.25%	3.5%	1.5%	2.25%	0.01	81.75%	5.5%	35.5%	15.75%	0.35	0	0	0	0	0	18.72	M	67	one textile but no jacket	complete coverage	2.5	1	3.5
50	21	2	0	0	0	1	1	0	0	0	0	0	1	0	0	0	0	0.38	0.02	0	0.09	0.27	0.62	0.07	0.37	0.09	0.09	0	0	0	0	0	19.23	F	66	unsufficent data for dichotomal analysis	unsufficent data for dichotomal analysis	1.5	1	3.5
51	11	4	1	1	0	1	1	1	1	0	0	1	1	0	0	0	0	0.17	0	0.05	0.05	0.07	0.83	0.09	0.32	0.13	0.29	0	0	0	0	0	21.3	M	68	jacket	naked/only underwear	0.5	6	6.5
52	9	3	1	0	0	1	1	1	1	0	0	0	1	0	0	0	0	3.75%	0.25%	1.25%	1.75%	0.5%	96.25%	8.75%	35.75%	16.25%	35.5%	0	0	0	0	0	46.71	M	37	naked	naked/only underwear	0.5	0	0.5
53	25	3	0	0	0	0	1	0	1	0	0	1	1	0	0	1	0	0.53	0.09	15.5%	0.15	13.5%	33.5%	0	21.5%	0.03	0.09	13.5%	0	0	0	13.5%	30.42	M	65	multiple textiles but no jacket	complete coverage	2.5	7	10.5
54	13	5	0	0	0	0	1	0	1	0	0	1	1	0	0	0	0	8.25%	0.01	0	2.5%	4.75%	0.2	0	4.5%	1.5%	0.14	71.75%	0.08	32.5%	0.14	17.25%	25.95	M	71	one textile but no jacket	partial coverage	2.5	1	3.5
55	8	4	0	0	0	0	1	0	0	0	0	0	1	0	0	0	0	0.35	3.5%	0.03	0.18	10.5%	0.06	0	0.06	0	0	0.59	5.5%	0.28	0	25.5%	20.6	M	21	multiple textiles but no jacket	complete coverage	2	2	5
56	6	18	0	1	0	0	1	0	1	0	0	1	1	0	0	1	0	0.22	2.5%	0.02	0.12	5.5%	0.1	0	0.07	0	0.03	0.68	6.5%	0.28	0.06	27.5%	18.94	M	63	naked	complete coverage	2.5	0	2.5
57	6	3	1	0	0	0	1	0	0	0	0	1	1	0	0	1	0	33.5%	0	0.05	0.04	24.5%	3.5%	0	2.5%	0	0.01	0.63	0.09	29.5%	0.14	10.5%	18.29	F	61	one textile but no jacket	naked/only underwear	0.5	2.5	2
58	43	5	1	1	1	0	1	0	1	1	0	0	1	1	0	0	0	58.5%	7.75%	0.25	5.5%	20.25%	41.5%	1.25%	0.12	12.5%	15.75%	0	0	0	0	0	19.61	F	72	one textile but no jacket	complete coverage	2.5	1	4.5
59	52	4	0	1	0	0	1	0	0	0	0	1	0	1	0	0	0	0.31	0.07	0	0.1	0.14	0.69	0.02	0.37	0.08	0.22	0	0	0	0	0	17.32	M	71	multiple textiles but no jacket	complete coverage	2	3	5
60	27	2	1	0	1	1	1	1	1	0	0	1	1	1	1	0	0	1	0.09	0.37	0.18	0.36	0	0	0	0	0	0	0	0	0	0	23.32	M	57	one textile but no jacket	complete coverage	2	1	5
61	4	3	0	0	0	0	0	0	1	0	0	0	1	0	0	0	0	0.09	0	0.01	0	0.08	0.45	0.01	0.18	0.06	0.2	0.46	0.08	0.18	0.12	0.08	26.04	M	74	one textile but no jacket	naked/only underwear	0.5	1	1.5
62	23	5	1	1	1	0	1	1	1	1	0	1	1	0	0	1	1	0.25	3.5%	0	0.08	13.5%	0.75	5.5%	0.37	0.1	22.5%	0	0	0	0	0	20.28	M	69	multiple textiles but no jacket	partial coverage	1.5	3	4.5
63	3	5	0	0	0	0	1	0	0	0	0	0	1	0	0	0	0	0.08	0	0	0	0.08	0.11	0	0.11	0	0	0.81	0.09	0.26	0.18	0.28	22.79	M	56	one textile but no jacket	naked/only underwear	0.5	1	1.5
64	7	3	1	1	0	0	1	1	1	1	0	0	1	0	0	0	1	9.5%	0	2.5%	0.02	0.05	90.5%	0.09	34.5%	0.16	0.31	0	0	0	0	0	37.1	M	67	one textile but no jacket	complete coverage	2.5	1	3.5
65	21	4	1	1	1	1	1	1	1	0	0	1	1	0	0	1	1	18.25%	0	0.09	0.03	6.25%	81.75%	0.09	0.28	0.15	29.75%	0	0	0	0	0	24.57	F	50	multiple textiles but no jacket	complete coverage	2.5	3.5	7
66	38	3	yes	0	1	1	1	0	1	0	0	1	0	0	0	0	0	0.23	0.07	0	0.08	0.08	0.77	0.02	0.37	0.1	0.28	0	0	0	0	0	17.51	M	78	naked	naked/only underwear	0.5	0	0.5
67	50	6	yes	0	1	0	1	0	0	1	0	1	0	1	0	1	1	0.83	0.09	0.25	0.16	0.33	0.17	0	0.12	0.02	0.03	0	0	0	0	0	18.56	M	69	naked	naked/only underwear	0	0	0
68	28	3	0	0	1	0	1	0	1	1	0	1	0	0	0	0	1	1	0.09	0.37	0.18	0.36	0	0	0	0	0	0	0	0	0	0	17.99	M	73	multiple textiles but no jacket	complete coverage	4.5	3	10.5
69	5	3	1	0	1	0	1	0	1	0	0	0	1	0	0	0	0	0.07	0	0	0.03	0.04	0.08	0.02	0.01	0	0.05	0.85	0.07	0.36	0.15	0.27	32	M	47	multiple textiles but no jacket	complete coverage	2.5	3	5.5
70	27	5	0	1	0	0	1	0	1	0	0	0	1	1	0	0	1	63.5%	4.5%	0.06	0.17	0.36	36.5%	4.5%	0.31	0.01	0	0	0	0	0	0	14.69	F	73	multiple textiles but no jacket	naked/only underwear	0	3.25	3.25
71	42	6	1	0	1	0	1	0	1	0	0	1	1	0	0	0	0	0.26	0.08	0.08	0.04	0.06	0.74	0.01	0.29	0.14	0.3	0	0	0	0	0	18.34	M	70	multiple textiles but no jacket	complete coverage	2.5	4	7.5
72	36	6	0	1	1	0	1	0	0	1	0	1	0	1	0	1	0	1	0.09	0.37	0.18	0.36	0	0	0	0	0	0	0	0	0	0	12	F	74	multiple textiles but no jacket	complete coverage	2	2	6
73	21	6	1	1	1	0	1	0	1	1	0	1	0	1	0	0	0	1	0.09	0.37	0.18	0.36	0	0	0	0	0	0	0	0	0	0	23	M	68	one textile but no jacket	complete coverage	2.5	2	5.5
74	30	5	0	0	1	1	1	0	1	0	0	1	1	0	0	0	0	68.5%	7.5%	18.5%	0.18	24.5%	31.5%	1.5%	18.5%	0	11.5%	0	0	0	0	0	15.24	M	55	multiple textiles but no jacket	naked/only underwear	0.5	3	3.5
75	21	4	1	1	0	1	1	0	1	0	0	1	1	1	0	0	0	0.49	0	0.03	0.1	0.36	0.51	0.09	0.34	0.08	0	0	0	0	0	0	21.2	M	62	multiple textiles but no jacket	partial coverage	4.5	3	10.5
76	40	2	0	0	0	1	1	1	1	0	0	0	1	1	0	0	0	24.5%	0.07	0.1	0.04	3.5%	37.5%	0.02	0.27	2.5%	0.06	0	0	0	0	0	31.3	M	61	multiple textiles but no jacket	complete coverage	2	5	8
77	10	5	1	1	0	1	1	0	0	0	0	1	1	0	0	1	0	60.5%	0	0.18	0.08	34.5%	23.25%	4.5%	0.09	8.25%	1.5%	16.25%	4.5%	0.1	1.75%	0	19.9	M	65	naked	complete coverage	2.5	0	2.5
78	11	6	0	0	0	0	1	0	1	1	0	1	1	0	0	0	0	34.5%	0.5%	0	0.18	0.06	0.12	0	0.1	0	0.02	53.5%	8.5%	0.27	0	0.18	21.09	M	77	jacket	complete coverage	2.5	5	7.5
79	27	4	0	1	1	0	1	0	1	0	0	0	1	0	0	0	0	40.75%	3.5%	11.5%	9.5%	16.25%	59.25%	5.5%	25.5%	8.5%	19.75%	0	0	0	0	0	16.96	M	91	multiple textiles but no jacket	complete coverage	3	4	7
80	12	12	0	1	0	0	1	1	0	0	0	0	1	0	0	0	0	0.41	3.5%	0.06	0.1	21.5%	0.59	5.5%	0.31	0.08	14.5%	0	0	0	0	0	17.93	F	64	one textile but no jacket	complete coverage	2.5	1	3.5
81	11	5	0	0	0	0	1	1	0	0	0	1	1	0	0	0	0	49.5%	4.5%	0.12	0.18	0.15	32.5%	4.5%	0.1	0	0.18	0.18	0	0.15	0	0.03	22.15	F	56	naked	naked/only underwear	0	0	0
82	27	2	1	0	0	0	1	1	1	0	0	1	1	0	0	0	0	0.97	6.5%	36.5%	0.18	0.36	0.03	2.5%	0.5%	0	0	0	0	0	0	0	21.88	M	84	one textile but no jacket	complete coverage	2	0.75	2.75
83	4	10	0	1	0	0	1	0	0	0	0	0	1	0	0	0	0	0.19	4.5%	0.05	0.02	7.5%	0.12	0	0.1	0	0.02	0.69	4.5%	0.22	0.16	26.5%	22.86	M	64	multiple textiles but no jacket	naked/only underwear	0.5	2	2.5
84	5	2	0	1	0	0	1	0	1	0	0	0	1	0	0	0	0	0.28	3.5%	0.15	6.5%	0.03	33.5%	0.01	0.09	11.5%	0.12	38.5%	4.5%	0.13	0	0.21	35.06	M	58	one textile but no jacket	partial coverage	2	2	6
85	15	6	1	1	1	0	1	0	1	0	0	1	1	1	1	0	0	0.82	0.09	0.19	0.18	0.36	0.18	0	0.18	0	0	0	0	0	0	0	17.67	M	65	naked	naked/only underwear	0	0	0
86	12	4	1	0	1	0	1	1	1	0	0	1	1	0	0	0	0	46.25%	0.03	16.5%	0.12	14.75%	53.75%	0.06	20.5%	0.06	21.25%	0	0	0	0	0	15.57	M	65	multiple textiles but no jacket	naked/only underwear	0.5	3	3.5
87	21	5	1	0	0	0	1	0	1	0	0	0	1	1	0	0	0	0.32	4.5%	0.19	0.03	5.5%	0.68	4.5%	0.18	0.15	30.5%	0	0	0	0	0	24.61	F	91	naked	naked/only underwear	0	0	1
88	31	5	0	1	1	1	1	1	1	0	0	1	0	1	0	0	0	0.76	0.09	0.16	0.17	0.34	0.24	0	0.21	0.01	0.02	0	0	0	0	0	21.63	M	43	naked	complete coverage	2.5	0	2.5
89	86	12	1	0	0	0	1	0	1	0	0	1	1	1	0	0	0	87.5%	7.5%	0.29	0.15	0.36	12.5%	1.5%	0.08	0.03	0	0	0	0	0	0	15.67	M	70	naked	naked/only underwear	0	0	0
90	21	5	1	1	1	0	1	0	1	0	0	0	1	0	0	0	0	33.5%	0.02	0.1	0.06	15.5%	41.75%	3.5%	0.13	0.12	13.25%	24.75%	3.5%	0.14	0	7.25%	23.51	M	70	jacket	naked/only underwear	0.5	6	6.5
91	22	4	0	0	1	0	1	0	1	0	0	0	1	1	0	0	0	0.81	0.08	0.19	0.18	0.36	0.19	0.01	0.18	0	0	0	0	0	0	0	15.57	M	83	multiple textiles but no jacket	complete coverage	2.5	1.75	5.25
92	21	5	1	0	1	0	1	0	1	0	0	0	1	1	0	0	0	70.5%	4.5%	0.15	0.15	0.36	29.5%	4.5%	0.33	0.03	0	0	0	0	0	0	18.94	M	76	one textile but no jacket	naked/only underwear	0.5	1	2.5
93	145	5	0	1	1	0	1	0	1	1	0	0	1	1	0	1	0	1	0.09	0.37	0.18	0.36	0	0	0	0	0	0	0	0	0	0	18.52	M	68	multiple textiles but no jacket	complete coverage	2.5	2	4.5
94	9	2	1	1	1	1	1	1	1	0	0	0	1	0	0	0	0	14.5%	0	10.5%	0	0.04	85.5%	0.09	26.5%	0.18	0.32	0	0	0	0	0	21.23	F	66	naked	naked/only underwear	0.5	0.5	1
95	30	6	0	1	1	0	1	1	1	0	0	1	1	1	0	1	0	44.5%	4.5%	0.17	0.09	0.14	55.5%	4.5%	0.2	0.09	0.22	0	0	0	0	0	21.01	M	61	jacket	naked/only underwear	0.5	3	2.5
96	10	4	0	0	0	0	1	0	1	0	0	1	1	0	0	0	1	0.35	2.5%	0.19	1.5%	0.12	9.25%	2.5%	0.06	0.75%	0	55.75%	0.04	0.12	15.75%	0.24	18.21	M	60	jacket	complete coverage	2.5	5	7.5
97	16	4	0	1	0	0	1	1	1	1	1	0	1	1	0	0	1	16.5%	0	0.03	0.05	8.5%	83.5%	0.09	0.34	0.13	27.5%	0	0	0	0	0	23.74	F	73	multiple textiles but no jacket	complete coverage	4.5	3	9.5
98	30	3	0	1	0	0	1	0	0	0	0	0	1	1	0	1	0	1	0.09	0.37	0.18	0.36	0	0	0	0	0	0	0	0	0	0	16.41	M	60	one textile but no jacket	complete coverage	2	2	6
99	29	6	0	1	0	0	1	1	1	0	0	0	1	0	0	1	0	18.75%	0.02	7.5%	2.75%	6.5%	81.25%	0.07	29.5%	15.25%	29.5%	0	0	0	0	0	27.18	F	67	naked	naked/only underwear	0	0	0
100	31	3	1	1	1	1	1	0	1	0	0	1	1	0	0	0	0	1	0.09	0.37	0.18	0.36	0	0	0	0	0	0	0	0	0	0	13.84	M	54	naked	naked/only underwear	0	0	0
101	29	6	1	0	0	0	1	1	1	1	0	0	1	1	0	0	1	23.5%	0	0.06	0.02	15.5%	76.5%	0.09	0.31	0.16	20.5%	0	0	0	0	0	11.02	F	67	one textile but no jacket	naked/only underwear	0	0.75	0.75
102	6	5	1	1	0	0	1	0	0	0	0	1	1	0	0	0	0	0.09	0.01	0.07	0.01	0	0.12	0	0.12	0	0	0.79	0.08	0.18	0.17	0.36	19.38	F	59	one textile but no jacket	partial coverage	1	2	3
